# Supplementary material for: The Potential of Pediococcus acidilactici Cell-Free Supernatant as a Preservative in Food Packaging Materials
Source: Foods. 2024 Feb 21;13(5):644. doi: 10.3390/foods13050644 (PMC10930656; doi:10.3390/foods13050644)
Supplement: Supplementary file 1 [file foods-13-00644-s001.zip]

Archive with 1 entries (1 files):
- foods-2819111-supplementary.pdf
